# Supplementary material for: Application of Waterborne Acrylic and Solvent-Borne Polyester Coatings on Plasma-Treated Fir (Abies alba M.) Wood
Source: Materials (Basel). 2022 Jan 4;15(1):370. doi: 10.3390/ma15010370 (PMC8745835; doi:10.3390/ma15010370)
Supplement: Supplementary file 1 [file materials-15-00370-s001.zip]

Archive with 1 entries (1 files):
- materials-1530563-supplementary.pdf
